# Supplementary material for: Left atrial remodeling in mitral regurgitation: A combined experimental-computational study
Source: PLoS One. 2022 Jul 15;17(7):e0271588. doi: 10.1371/journal.pone.0271588 (PMC9286246; doi:10.1371/journal.pone.0271588)
Supplement: S1 Dataset — (XLSX) [file pone.0271588.s003.xlsx]

## Sheet: Blad1
Model	Weight	B_HR	B_LVEDV	B_LVESV	B_LVEF	B_LA_Area	B_LA_FAC	B_LASr	B_LAScd	B_LASct	D_HR	D_LVEDV	D_LVESV	D_LVEF	D_LA_Area	D_LA_FAC	D_LASr	D_LAScd	D_LASct	W4_HR	W4_LVEDV	W4_LVESV	W4_LVEF	W4_LA_Area	W4_LA_FAC	W4_LASr	W4_LAScd	W4_LASct	W16/20_HR	W16/20_LVEDV	W16/20_LVESV	W16/20_LVEF	W16/20_LA_Area	W16/20_LA_FAC	W16/20_LASr	W16/20_LAScd	W16/20_LASct
LBBB	20	148	26	13	50	5.4	48	42.4	35.4	7																			154	22	15	31.8182	5.9	43	40.1	32.3	7.8
LBBB	19.2	115	39	19	51.2821	5.3	45	38.8	23.1	15.7																			105	30	26	13.3333	8.5	43	34.2	22.9	11.3
LBBB	22	54	44	22	50	7.7	34	37.1	31.5	5.6																			56	47	21	55.3191	7.8	34	35.5	31	4.5
LBBB	21.6	53	42	20	52.381	7.9	50	42.7	30.8	11.9																			50	49	37	24.4898	7	44	38.7	31.6	7.1
LBBB	19.2	40	46	24	47.8261	9.2	47	41.7	34.2	7.5																			57	51	26	49.0196	8.5	46	39.1	31.8	7.3
LBBB	20.1	59	45	20	55.5556	8.3	46	44.1	33	11.1																			52	53	35	33.9623	8.9	48	45	40.8	4.2
LBBB	20.6	56	44	23	47.7273	9.5	45	37.4	30.4	7																			80	47	31	34.0426	8.6	42	35.5	31.2	4.3
MR>LBBB	22.2	94	32	15	53.125	5.9	47	38.9	22.8	16.1	74	38	15	60.5263	7.1	55	53.3	28.3	25	47	53	17	67.9245	13	43	29.8	23.8	6	44	51	25	50.9804	11.1	25	16.4	12.3	4.1
MR>LBBB	19.8	96	28	12	57.1429	5.2	55	42	30	12	62	35	13	62.8571	6	55	52.8	28.5	24.3	87	39	14	64.1026	8.6	38	32.3	19.5	12.8	81	98	45	54.0816	22.8	28	19.6	18.2	1.4
MR>LBBB	20	127	40	21	47.5	6.9	46	39.6	27.7	11.9	141	61	24	60.6557	8.9	56	49.2	39.7	9.5	107	84	30	64.2857	14.7	41	34.9	25.2	9.7	115	109	48	55.9633	14.5	38	29.2	24.1	5.1
MR>LBBB	21.5	49	45	22	51.1111	7.8	52	47.1	36.2	10.9	73	56	22	60.7143	6.2	64	63	24	39	57	72	24	66.6667	12.6	40	29	26.8	2.2	57	94	34	63.8298	11.8	43	28.1	25.9	2.2
MR>LBBB	20.6	69	41	16	60.9756	6.1	50	39.9	18.7	21.2	163	49	18	63.2653	8.4	55	46.2	25	21.2	64	34	14	58.8235	6.4	47	34.3	27.5	6.8	64	46	20	56.5217	6.7	42	32.3	24.9	7.4
MR>LBBB	19.5	80	43	15	65.1163	7.6	47	41.4	33.4	8	80	53	16	69.8113	7.9	53	51.4	30.4	21	84	66	21	68.1818	15.8	40	31.7	20.9	10.8	88	110	49	55.4545	24.3	21	29.2	28.3	0.9
MR>LBBB	19.4	87	43	23	46.5116	6.8	44	41.5	29.7	11.8	94	42	17	59.5238	7.5	51	48.9	25.7	23.2	84	31	14	54.8387	8.4	39	31.8	30.4	1.4	90	50	27	46	9.8	26	17.7	17.2	0.5
MR>LBBB	18.6	59	44	22	50	8.4	49	42.3	36.7	5.6	100	51	16	68.6275	9.2	53	55.9	34.8	21.1										48	69	38	44.9275	11.3	42	29.5	26.9	2.6
MR>LBBB	20.8	125	41	20	51.2195	7.4	43	34.8	25.5	9.3	76	62	25	59.6774	9.1	53	48.3	40.8	7.5	116	75	25	66.6667	15.8	48	40.6	35.8	4.8
MR>LBBB	22.6	56	45	17	62.2222	9	45	35.9	32.2	3.7	160	54	15	72.2222	8.2	59	63.9	43.2	20.7	108	96	47	51.0417	21.5	30	16.8	14.7	2.1
MR>LBBB	19.8	57	30	13	56.6667	7.4	42	36.6	26.7	9.9										121	65	23	64.6154	12.9	42	34.4	27.3	7.1
MR>LBBB	19.3	81	51	23	54.902	7.8	49	36.6	28.9	7.7	84	57	22	61.4035	8	59	44.6	11.8	32.8	75	58	23	60.3448	10.3	44	35.3	28.2	7.1
